# Supplementary material for: Assessing the effect of complex ground types on ground‐dwelling arthropod movements with video monitoring: Dealing with concealed movements under a layer of plant residues
Source: Ecol Evol. 2022 Jul 11;12(7):10.1002/ece3.9072. doi: 10.1002/ece3.9072 (PMC9271991; doi:10.1002/ece3.9072)
Supplement: Supplementary file 1 — Appendix S1. [file ECE3-12--s001.zip]

Archive with 16 entries (16 files):
- ECE3_9072_Figure_A.1.eps
- ECE3_9072_Figure_C.1.png
- ECE3_9072_Figure_C.2.png
- ECE3_9072_Figure_E.1.png
- ECE3_9072_Figure_G.1.eps
- ECE3_9072_Figure_I.1.eps
- ECE3_9072_Figure_J.1.png
- ECE3_9072_Figure_J.2.eps
- ECE3_9072_SupplementaryMaterials_2022.06.09.pdf
- ECE3_9072_Table_F.1.xlsx
- ECE3_9072_Table_H.1.xlsx
- ECE3_9072_Table_I.1.xlsx
- ECE3_9072_Video_D.1.avi
- ECE3_9072_Video_D.1.png
- ECE3_9072_Video_D.2.avi
- ECE3_9072_Video_D.2.png
