# Supplementary material for: Assessing the effect of complex ground types on ground‐dwelling arthropod movements with video monitoring: Dealing with concealed movements under a layer of plant residues
Source: Ecol Evol. 2022 Jul 11;12(7):10.1002/ece3.9072. doi: 10.1002/ece3.9072 (PMC9271991; doi:10.1002/ece3.9072)
Supplement: Supplementary file 1 — Appendix S1. [file ECE3-12--s001.zip › ECE3_9072_Table_F.1.xlsx]

## Sheet: Feuille 1
Modèles	Estimate	chi²	p-value	Marginal R²	Conditional R²	AIC
distance ~ ground + sex + ground : sex				0.287	0.461	21390.3
ground (ref: residues)	2.16a	61.17	***
sex	0.19	0.59	0.442
ground : sex	-0.75	1.73	0.188
distance ~ ground				0.276	0.462	21388.5
ground (ref: residues)	1.95a	56.61	***
«***» for a p-value < 0.001 a : comparison « bare soil » - « residues » (square root of distance in pixels)
