# Supplementary material for: Assessing the effect of complex ground types on ground‐dwelling arthropod movements with video monitoring: Dealing with concealed movements under a layer of plant residues
Source: Ecol Evol. 2022 Jul 11;12(7):10.1002/ece3.9072. doi: 10.1002/ece3.9072 (PMC9271991; doi:10.1002/ece3.9072)
Supplement: Supplementary file 1 — Appendix S1. [file ECE3-12--s001.zip › ECE3_9072_Table_H.1.xlsx]

## Sheet: Mise en forme
Ground	Junction	Interpolation	Rediscretisation	Number of individuals	Average number of segments per individual	Sd	Min	Max
Residues	10 s	with	1 s	18	1504.83	1991.85	109	9017
Bare soil	10 s	with	1 s	17	2026.88	254973	108	10302
Residues	10 s	without	1 s	18	761.06	1044.63	45	4671
Bare soil	10 s	without	1 s	17	1509.53	1896.25	92	7229
Residues	10 s	with	10 s	17	123.65	177.27	12	785
Bare soil	10 s	with	10 s	17	185.59	242.75	10	959
Residues	10 s	without	10 s	15	62.33	78.41	14	332
Bare soil	10 s	without	10 s	16	138.25	161.08	12	607
Residues	10 s	with	20 s	16	50.44	79.11	10	339
Bare soil	10 s	with	20 s	15	94.67	115.87	13	443
Residues	10 s	without	20 s	12	44347	40.94	11	158
Bare soil	10 s	without	20 s	15	70.6	79.47	12	299
Residues	10 s	with	30 s	12	33.17	52.9	10	199
Bare soil	10 s	with	30 s	14	61.64	73.97	13	276
Residues	10 s	with	5 s	18	268.67	375.22	18	1696
Bare soil	10 s	with	5 s	17	388.76	502.23	21	1986
Residues	10 s	without	5 s	16	118.81	161.54	19	692
Bare soil	10 s	without	5 s	17	270.88	336.43	18	1264
Residues	30 s	with	1 s	18	2129.94	2542.45	168	11383
Bare soil	30 s	with	1 s	17	2101.82	2725.59	108	10946
Residues	30 s	without	1 s	18	761.06	1044.63	45	4671
Bare soil	30 s	without	1 s	17	1509.53	1896.25	92	7229
Residues	30 s	with	10 s	18	190	239.8	16	1073
Bare soil	30 s	with	10 s	17	194.76	259.38	10	1043
Residues	30 s	without	10 s	15	54.27	74.22	12	312
Bare soil	30 s	without	10 s	16	137	158.98	12	595
Residues	30 s	with	20 s	17	89.12	115.76	15	508
Bare soil	30 s	with	20 s	15	100.8	125.35	13	488
Residues	30 s	without	20 s	11	32.91	41.03	10	152
Bare soil	30 s	without	20 s	15	69.27	77.66	11	290
Residues	30 s	with	30 s	16	55.06	71.91	10	310
Bare soil	30 s	with	30 s	14	65.86	81.26	13	309
Residues	30 s	with	40 s	13	44.54	55.77	10	222
Bare soil	30 s	with	40 s	13	48.38	57.92	12	216
Residues	30 s	with	5 s	18	403.72	496.09	33	2221
Bare soil	30 s	with	5 s	17	405.71	532.47	21	2138
Residues	30 s	without	5 s	16	110.38	153.6	19	655
Bare soil	30 s	without	5 s	17	268.82	332.35	18	1243
Residues	30 s	with	50 s	11	35.82	44.58	11	167
Bare soil	30 s	with	50 s	10	44.8	49.5	11	167
Residues	1 min	with	1 s	18	245962	2873.97	228	12461
Bare soil	1 min	with	1 s	17	2108.35	2740.63	108	11020
Residues	1 min	without	1 s	18	761.06	1044.63	45	4671
Bare soil	1 min	without	1 s	17	1509.53	1896.25	92	7229
Residues	1 min	with	10 s	18	237.22	273.9	21	1186
Bare soil	1 min	with	10 s	17	195.29	260.65	10	1049
Residues	1 min	without	10 s	15	52.73	75.65	12	316
Bare soil	1 min	without	10 s	16	137.06	159.17	12	596
Residues	1 min	with	20 s	17	115.12	132.77	20	566
Bare soil	1 min	with	20 s	15	101.07	126.17	13	492
Residues	1 min	with	30 s	17	70.41	82.97	13	353
Bare soil	1 min	with	30 s	14	66.14	81.95	13	312
Residues	1 min	with	40 s	16	51.38	60.41	10	252
Bare soil	1 min	with	40 s	14	45.86	57.04	10	218
Residues	1 min	with	5 s	18	496.22	563.04	41	2439
Bare soil	1 min	with	5 s	17	407.12	535.91	21	2155
Residues	1 min	without	5 s	16	107.69	151.78	18	646
Bare soil	1 min	without	5 s	17	268.88	332.53	18	1244
Residues	1 min	with	50 s	14	43.21	48.27	11	194
Bare soil	1 min	with	50 s	10	44.9	49.46	11	167
Residues	5 min	with	1 s	18	3498.39	3713.39	234	15266
Bare soil	5 min	with	1 s	17	2202.82	371939	108	11754
Residues	5 min	without	1 s	18	761.06	1044.63	45	4671
Bare soil	5 min	without	1 s	17	1509.53	1896.25	92	7229
Residues	5 min	with	10 s	18	332.28	361.73	22	1480
Bare soil	5 min	with	10 s	17	205.29	279.26	10	1126
Residues	5 min	without	10 s	15	50.87	73.77	12	308
Bare soil	5 min	without	10 s	16	136.75	158.73	12	594
Residues	5 min	with	20 s	18	158.56	176.48	10	718
Bare soil	5 min	with	20 s	15	107.13	136.16	13	531
Residues	5 min	with	30 s	17	106.06	113.97	17	457
Bare soil	5 min	with	30 s	14	70.57	89.11	13	339
Residues	5 min	with	40 s	17	76.18	83.69	11	334
Bare soil	5 min	with	40 s	13	52.46	64.43	12	240
Residues	5 min	with	5 s	18	682.28	734.72	44	3013
Bare soil	5 min	with	5 s	17	426.35	571.78	21	2303
Residues	5 min	without	5 s	16	105.62	149	18	634
Bare soil	5 min	without	5 s	17	268.24	331.09	18	1243
Residues	5 min	with	50 s	15	65.07	66.29	15	258
Bare soil	5 min	with	50 s	11	45	53.26	10	185
Residues	5 min	with	60 s	15	52.8	54.83	11	210
Bare soil	5 min	with	60 s	10	37.9	43.34	10	148
Residues	5 min	with	50 s	16	103.12	119.13	10	495
Bare soil	5 min	with	50 s	14	105.5	124.87	14	380
Residues	5 min	with	60 s	15	89.6	100.79	14	411
Bare soil	5 min	with	60 s	14	86.86	103.28	11	314
