# Supplementary material for: Assessing the effect of complex ground types on ground‐dwelling arthropod movements with video monitoring: Dealing with concealed movements under a layer of plant residues
Source: Ecol Evol. 2022 Jul 11;12(7):10.1002/ece3.9072. doi: 10.1002/ece3.9072 (PMC9271991; doi:10.1002/ece3.9072)
Supplement: Supplementary file 1 — Appendix S1. [file ECE3-12--s001.zip › ECE3_9072_Table_I.1.xlsx]

## Sheet: disttab_article
Interpolation	Junction	Rediscretisation (s)	Ground type estimate ± ste (ref: Residues)	Intercept estimate ± ste	Chi²	P-value
with	10 s	1	0.793 ± 0.113	1.491 ± 0.079	49.0168	2.53779e-12
with	10 s	5	1.84 ± 0.254	3.148 ± 0.177	52.3616	4.61652e-13
with	10 s	10	2.62 ± 0.362	4.287 ± 0.256	52.4163	4.48983e-13
with	10 s	20	3.595 ± 0.553	5.845 ± 0.387	42.3163	7.76431e-11
with	10 s	30	4.019 ± 0.787	7.144 ± 0.581	26.1145	3.21751e-07
with	30 s	1	0.872 ± 0.117	1.383 ± 0.081	55.6485	8.66608e-14
with	30 s	5	1.971 ± 0.26	2.961 ± 0.181	57.6106	3.19505e-14
with	30 s	10	2.77 ± 0.362	4.047 ± 0.252	58.511	2.02156e-14
with	30 s	20	3.727 ± 0.552	5.562 ± 0.378	45.6343	1.42521e-11
with	30 s	30	4.436 ± 0.714	6.584 ± 0.488	38.6118	5.17055e-10
with	30 s	40	4.635 ± 0.948	7.622 ± 0.67	23.9091	1.00993e-06
with	30 s	50	4.296 ± 1.234	8.532 ± 0.853	12.1198	0.00049889
with	1 min	1	0.97 ± 0.119	1.282 ± 0.083	66.3585	3.75934e-16
with	1 min	5	2.175 ± 0.265	2.753 ± 0.184	67.4965	2.11064e-16
with	1 min	10	3.043 ± 0.369	3.767 ± 0.256	68.1454	1.51871e-16
with	1 min	20	4.094 ± 0.561	5.177 ± 0.384	53.1624	3.07076e-13
with	1 min	30	4.823 ± 0.695	6.167 ± 0.467	48.1454	3.95754e-12
with	1 min	40	5.188 ± 0.836	7.088 ± 0.57	38.5313	5.38817e-10
with	1 min	50	4.989 ± 1.111	7.792 ± 0.717	20.1539	7.14546e-06
with	5 min	1	1.106 ± 0.132	1.104 ± 0.092	69.8621	6.36002e-17
with	5 min	5	2.45 ± 0.29	2.37 ± 0.202	71.1496	3.31146e-17
with	5 min	10	3.408 ± 0.405	3.25 ± 0.281	70.9868	3.59623e-17
with	5 min	20	4.595 ± 0.588	4.426 ± 0.396	60.9726	5.78733e-15
with	5 min	30	5.446 ± 0.744	5.22 ± 0.498	53.6289	2.42173e-13
with	5 min	40	5.937 ± 0.89	5.891 ± 0.584	44.5037	2.53873e-11
with	5 min	50	5.914 ± 1.037	6.402 ± 0.671	32.5204	1.17945e-08
with	5 min	60	6.368 ± 1.169	6.724 ± 0.736	29.6815	5.09191e-08
without	10 s	1	0.817 ± 0.107	1.544 ± 0.075	58.0784	2.51882e-14
without	10 s	5	1.953 ± 0.268	3.214 ± 0.193	53.2591	2.92336e-13
without	10 s	10	2.846 ± 0.394	4.204 ± 0.285	52.0971	5.28234e-13
without	10 s	20	3.921 ± 0.627	5.605 ± 0.47	39.1657	3.89313e-10
without	30 s	1	0.819 ± 0.106	1.543 ± 0.074	59.3509	1.3192e-14
without	30 s	5	1.984 ± 0.263	3.181 ± 0.19	57.041	4.26818e-14
without	30 s	10	2.963 ± 0.387	4.103 ± 0.281	58.5105	2.02205e-14
without	30 s	20	3.971 ± 0.625	5.559 ± 0.478	40.3754	2.0956e-10
without	1 min	1	0.818 ± 0.107	1.547 ± 0.074	58.8693	1.68498e-14
without	1 min	5	1.972 ± 0.261	3.187 ± 0.188	57.0858	4.17213e-14
without	1 min	10	2.924 ± 0.387	4.139 ± 0.281	56.9709	4.42312e-14
without	5 min	1	0.817 ± 0.107	1.546 ± 0.074	58.8928	1.66502e-14
without	5 min	5	1.958 ± 0.262	3.21 ± 0.189	55.7797	8.10651e-14
without	5 min	10	2.889 ± 0.39	4.165 ± 0.283	54.9046	1.26521e-13
